# Supplementary material for: Genome-wide (ChIP-seq) identification of target genes regulated by WRKY33 during submergence stress in Arabidopsis
Source: BMC Genom Data. 2021 May 24;22:16. doi: 10.1186/s12863-021-00972-5 (PMC8142642; doi:10.1186/s12863-021-00972-5)
Supplement: Supplementary file 3 — Additional file 3. List of enriched peaks and their location in the Arabidopsis genome. [file 12863_2021_972_MOESM3_ESM.xlsx]

## Sheet: Sheet1
chr	start	end	length	abs_summit	pileup	=-LOG10(pvalue)	fold_enrichment	=-LOG10(qvalue)	name
Chr1	7599744	7599791	48	7599765	9	12.6467	7.98781	8.2033	WRKY33_1
Chr1	8608367	8608404	38	8608379	4	6.49184	4.40911	2.77409	WRKY33_2
Chr1	10547159	10547196	38	10547172	3	4.82417	3.50363	1.46916	WRKY33_3
Chr1	24018273	24018317	45	24018293	5	7.92942	5.23663	3.9766	WRKY33_4
Chr1	24927844	24927905	62	24927851	4	6.29758	4.35969	2.62625	WRKY33_5
Chr2	1056	1093	38	1078	8	10.539	6.98815	6.24614	WRKY33_6
Chr2	1896	1933	38	1914	10	12.6267	8.08902	8.18548	WRKY33_7
Chr2	9951	10132	182	10060	56	52.868	15.261	46.7195	WRKY33_8
Chr2	3617648	3617685	38	3617668	14	12.6988	7.60786	8.25264	WRKY33_9
Chr2	6783829	6783866	38	6783860	5	7.96162	5.245	4.00452	WRKY33_10
Chr2	7930410	7930447	38	7930440	5	7.84933	5.21546	3.90954	WRKY33_11
Chr2	12600293	12600337	45	12600317	8	12.41	7.65041	7.98019	WRKY33_12
Chr2	13211248	13211293	46	13211274	10	16.7971	9.58447	12.2347	WRKY33_13
Chr2	15023259	15023298	40	15023280	7	10.634	6.78004	6.33108	WRKY33_14
Chr2	19341468	19342507	1040	19341972	10	17.1134	9.66508	12.5444	WRKY33_15
Chr2	19342658	19342853	196	19342827	13	23.5521	12.4255	18.8774	WRKY33_16
Chr2	19343106	19343148	43	19343132	6	9.65712	6.12109	5.44988	WRKY33_17
Chr2	19343406	19343583	178	19343559	11	18.8396	10.49	14.2418	WRKY33_18
Chr2	19343680	19343982	303	19343723	12	21.5085	11.538	16.868	WRKY33_19
Chr2	19344139	19344297	159	19344203	8	13.6698	7.98454	9.17869	WRKY33_20
Chr3	3382395	3382439	45	3382408	7	9.49269	6.39025	5.31068	WRKY33_21
Chr3	3533497	3533567	71	3533556	6	8.98492	5.93253	4.87093	WRKY33_22
Chr3	3534149	3534265	117	3534183	4	5.86859	4.23752	2.2714	WRKY33_23
Chr3	3760791	3760830	40	3760809	7	11.7213	7.0742	7.33529	WRKY33_24
Chr3	3862948	3862993	46	3862972	9	12.081	7.76461	7.67147	WRKY33_25
Chr3	5715613	5715675	63	5715638	3	4.88221	3.51838	1.50097	WRKY33_26
Chr3	7822359	7822417	59	7822386	12	20.3748	11.2533	15.7494	WRKY33_27
Chr3	7822640	7822695	56	7822673	10	16.5836	9.52771	12.0268	WRKY33_28
Chr3	7822804	7822859	56	7822833	7	11.1682	6.93335	6.82674	WRKY33_29
Chr3	7822945	7823004	60	7822968	4	6.19748	4.33283	2.54498	WRKY33_30
Chr3	7823380	7823972	593	7823802	9	14.7573	8.66874	10.2339	WRKY33_31
Chr3	7824028	7824068	41	7824058	6	9.28388	6.0203	5.13532	WRKY33_32
Chr3	7824161	7824997	837	7824194	9	14.7918	8.678	10.2676	WRKY33_33
Chr3	7825049	7825124	76	7825085	7	11.2699	6.96057	6.91485	WRKY33_34
Chr3	7825184	7825258	75	7825241	7	10.0144	6.57937	5.77292	WRKY33_35
Chr3	7825335	7825406	72	7825371	8	12.5618	7.69514	8.12366	WRKY33_36
Chr3	10188137	10188191	55	10188165	11	19.1558	10.5691	14.5558	WRKY33_37
Chr3	11895362	11895407	46	11895382	8	13.6838	7.98782	9.18888	WRKY33_38
Chr3	13591967	13592017	51	13591991	31	35.2661	15.6585	30.1773	WRKY33_39
Chr3	14197376	14197415	40	14197395	11	17.6911	10.1701	13.1089	WRKY33_40
Chr3	14199571	14199611	41	14199597	8	9.69489	6.61829	5.4836	WRKY33_41
Chr3	14201480	14201520	41	14201505	9	10.0433	6.81278	5.79488	WRKY33_42
Chr3	14202322	14202360	39	14202347	8	9.69489	6.61829	5.4836	WRKY33_43
Chr3	14299392	14299432	41	14299404	6	10.0307	6.21275	5.78299	WRKY33_44
Chr3	16799554	16799611	58	16799581	6	9.47255	6.07244	5.29433	WRKY33_45
Chr3	17085191	17085242	52	17085220	4	6.34017	4.37083	2.65238	WRKY33_46
Chr3	18079733	18079770	38	18079745	4	6.38625	4.38269	2.69296	WRKY33_47
Chr3	19335454	19335491	38	19335477	7	9.04261	6.21169	4.92139	WRKY33_48
Chr3	19870679	19870716	38	19870690	3	4.7999	3.49735	1.45828	WRKY33_49
Chr4	1542817	1542854	38	1542846	4	6.40694	4.38795	2.70801	WRKY33_50
Chr4	5412486	5412523	38	5412508	4	6.04888	4.29113	2.43029	WRKY33_51
Chr4	6274679	6274716	38	6274693	5	8.11056	5.28265	4.11748	WRKY33_52
Chr4	7872971	7873008	38	7872988	4	6.34346	4.37168	2.65523	WRKY33_53
Chr4	8431760	8431797	38	8431777	4	6.34547	4.37221	2.65616	WRKY33_54
Chr4	10990581	10990618	38	10990594	5	7.96162	5.245	4.00452	WRKY33_55
Chr4	15769839	15769887	49	15769861	5	8.04202	5.26554	4.06179	WRKY33_56
Chr4	15828902	15828939	38	15828916	5	7.96316	5.24539	4.00576	WRKY33_57
Chr4	16304651	16304749	99	16304668	7	10.634	6.78004	6.33108	WRKY33_58
Chr4	16305083	16305202	120	16305106	5	7.91986	5.23413	3.9732	WRKY33_59
Chr4	16305335	16305392	58	16305368	4	6.09842	4.30528	2.46727	WRKY33_60
Chr4	16305762	16305799	38	16305779	6	9.13745	5.97812	5.00632	WRKY33_61
Chr4	16305939	16305978	40	16305960	5	7.75829	5.19078	3.83831	WRKY33_62
Chr4	16306040	16306736	697	16306442	10	16.9661	9.62806	12.3984	WRKY33_63
Chr4	16306787	16306836	50	16306805	8	13.1835	7.86527	8.71905	WRKY33_64
Chr4	16306884	16306931	48	16306905	5	7.9802	5.24979	4.017	WRKY33_65
Chr4	16307019	16307202	184	16307121	8	13.1872	7.86621	8.72217	WRKY33_66
Chr4	16307256	16307305	50	16307270	4	6.29167	4.35813	2.62103	WRKY33_67
Chr4	16307360	16307478	119	16307453	5	7.88905	5.22602	3.94542	WRKY33_68
Chr4	16701641	16701701	61	16701666	4	6.26432	4.35087	2.59787	WRKY33_69
Chr4	16702126	16702168	43	16702151	5	7.86561	5.21981	3.92487	WRKY33_70
Chr4	16702701	16702738	38	16702734	4	6.30153	4.36073	2.62984	WRKY33_71
Chr4	18411331	18411379	49	18411355	6	9.72617	6.13871	5.50647	WRKY33_72
Chr5	3896590	3896627	38	3896608	3	4.55853	3.43089	1.34642	WRKY33_73
Chr5	5736862	5737444	583	5736981	40	67.8751	30.15	60.2743	WRKY33_74
Chr5	5737528	5737874	347	5737777	25	46.8959	22.2825	41.1427	WRKY33_75
Chr5	5737973	5738160	188	5738072	25	39.471	19.6392	34.161	WRKY33_76
Chr5	5738256	5738473	218	5738360	25	47.7859	22.528	41.9633	WRKY33_77
Chr5	5738551	5738767	217	5738664	29	54.8459	25.4251	48.5673	WRKY33_78
Chr5	5738833	5739107	275	5738876	25	47.5787	22.4721	41.7886	WRKY33_79
Chr5	5739183	5739544	362	5739443	23	42.9962	20.6995	37.4969	WRKY33_80
Chr5	5739615	5739891	277	5739767	26	44.3089	21.5671	38.7307	WRKY33_81
Chr5	5739968	5740073	106	5740019	24	40.2648	19.9695	34.9112	WRKY33_82
Chr5	5740326	5740607	282	5740501	23	39.8596	19.7381	34.5237	WRKY33_83
Chr5	5740727	5740940	214	5740888	25	40.7859	20.188	35.4053	WRKY33_84
Chr5	5741335	5741402	68	5741370	13	20.6954	11.6303	16.0659	WRKY33_85
Chr5	5854734	5854777	44	5854753	8	13.6408	7.97777	9.15287	WRKY33_86
Chr5	6219146	6219185	40	6219152	6	9.04376	5.95032	4.9222	WRKY33_87
Chr5	6219582	6219619	38	6219594	3	4.553	3.42928	1.3415	WRKY33_88
Chr5	6219748	6219822	75	6219770	9	14.3332	8.55015	9.8221	WRKY33_89
Chr5	6219935	6219972	38	6219964	7	10.8361	6.84012	6.51987	WRKY33_90
Chr5	15122973	15123010	38	15122980	6	7.59697	5.43523	3.70497	WRKY33_91
Chr5	15921063	15921100	38	15921074	4	6.59852	4.43478	2.86216	WRKY33_92
Chr5	16231759	16231796	38	16231782	4	6.47028	4.4038	2.76114	WRKY33_93
Chr5	16290106	16290143	38	16290125	8	8.71144	6.1315	4.63352	WRKY33_94
Chr5	20971728	20971765	38	20971734	4	6.61081	4.43768	2.86457	WRKY33_95
Chr5	24799408	24799445	38	24799429	5	8.04202	5.26554	4.06179	WRKY33_96
ChrC	73	393	321	127	20	12.5585	6.09207	8.12158	WRKY33_97
ChrC	895	1095	201	993	15	9.61093	5.50338	5.4149	WRKY33_98
ChrC	1153	1334	182	1179	16	8.85068	4.88072	4.75208	WRKY33_99
ChrC	1649	1702	54	1673	15	7.75921	4.45552	3.83831	WRKY33_100
ChrC	1769	1840	72	1828	14	7.58932	4.52651	3.7044	WRKY33_101
ChrC	1949	1986	38	1965	16	8.58037	4.73399	4.51592	WRKY33_102
ChrC	2289	2333	45	2309	16	8.94382	4.93167	4.83676	WRKY33_103
ChrC	2574	2781	208	2619	19	11.5104	5.74202	7.13387	WRKY33_104
ChrC	2968	3065	98	3015	18	10.4975	5.39914	6.20606	WRKY33_105
ChrC	3234	3524	291	3442	16	8.669	4.78191	4.59295	WRKY33_106
ChrC	3730	3960	231	3805	15	8.0981	4.64157	4.10651	WRKY33_107
ChrC	4161	4512	352	4360	17	9.68383	5.15121	5.47425	WRKY33_108
ChrC	4614	4665	52	4616	12	5.59011	3.69573	2.03724	WRKY33_109
ChrC	4721	4813	93	4767	21	12.5708	5.89022	8.13225	WRKY33_110
ChrC	4895	5098	204	4960	17	9.4259	5.01246	5.25694	WRKY33_111
ChrC	5149	5305	157	5274	16	9.33283	5.14659	5.17581	WRKY33_112
ChrC	5553	5591	39	5557	15	7.75921	4.45552	3.83831	WRKY33_113
ChrC	5817	5882	66	5874	13	6.56133	4.10422	2.8285	WRKY33_114
ChrC	5994	6050	57	6024	13	6.79658	4.23837	3.02511	WRKY33_115
ChrC	6145	6636	492	6193	17	10.1226	5.3906	5.86612	WRKY33_116
ChrC	6881	7043	163	6956	15	7.51924	4.32548	3.63997	WRKY33_117
ChrC	7175	7316	142	7248	16	8.40735	4.64097	4.37178	WRKY33_118
ChrC	7391	7603	213	7427	22	14.4898	6.67226	9.97525	WRKY33_119
ChrC	7682	7765	84	7702	16	8.75909	4.83081	4.67129	WRKY33_120
ChrC	7945	7989	45	7966	19	12.23	6.1315	7.81058	WRKY33_121
ChrC	8326	8583	258	8568	16	8.75909	4.83081	4.67129	WRKY33_122
ChrC	8790	8957	168	8880	18	10.3952	5.34448	6.11318	WRKY33_123
ChrC	9008	9091	84	9025	16	9.7507	5.38109	5.52829	WRKY33_124
ChrC	9323	9488	166	9410	19	12.8422	6.47059	8.39351	WRKY33_125
ChrC	9607	9656	50	9637	15	8.9558	5.12433	4.84739	WRKY33_126
ChrC	10213	10313	101	10241	15	8.50843	4.87048	4.45664	WRKY33_127
ChrC	10441	10514	74	10442	12	5.79167	3.81106	2.20952	WRKY33_128
ChrC	10629	10681	53	10663	11	4.86759	3.40998	1.49039	WRKY33_129
ChrC	10781	10968	188	10879	17	9.61673	5.11497	5.41519	WRKY33_130
ChrC	11171	11208	38	11196	14	7.70281	4.59092	3.79243	WRKY33_131
ChrC	11263	11370	108	11314	13	6.41132	4.01942	2.70801	WRKY33_132
ChrC	11663	11769	107	11738	12	5.39332	3.58419	1.87443	WRKY33_133
ChrC	12015	12067	53	12016	12	5.80274	3.81743	2.21991	WRKY33_134
ChrC	12158	12437	280	12231	16	8.75909	4.83081	4.67129	WRKY33_135
ChrC	12643	12750	108	12717	16	9.03856	4.9837	4.91882	WRKY33_136
ChrC	12938	13074	137	12967	18	10.8147	5.57002	6.50022	WRKY33_137
ChrC	14190	14251	62	14227	12	7.10268	4.585	3.28471	WRKY33_138
ChrC	14395	14462	68	14437	13	9.17179	5.65566	5.03771	WRKY33_139
ChrC	15774	15820	47	15805	18	14.299	7.56536	9.78878	WRKY33_140
ChrC	16167	16211	45	16184	18	14.4439	7.65187	9.93006	WRKY33_141
ChrC	16575	16636	62	16604	17	10.5602	5.63345	6.26639	WRKY33_142
ChrC	16968	17011	44	16981	14	8.90536	5.29039	4.80521	WRKY33_143
ChrC	17356	17393	38	17385	12	7.00742	4.52754	3.20106	WRKY33_144
ChrC	18479	18519	41	18512	13	7.13125	4.43149	3.30272	WRKY33_145
ChrC	18610	19087	478	19052	18	10.8147	5.57002	6.50022	WRKY33_146
ChrC	19157	19204	48	19166	11	5.24936	3.63289	1.7529	WRKY33_147
ChrC	19417	19943	527	19477	21	15.3483	7.38434	10.8116	WRKY33_148
ChrC	20370	20614	245	20434	18	11.1484	5.75207	6.81026	WRKY33_149
ChrC	20689	20968	280	20881	19	11.8521	5.92569	7.45271	WRKY33_150
ChrC	21020	21159	140	21104	17	10.0179	5.33312	5.77356	WRKY33_151
ChrC	21212	21454	243	21385	19	11.5104	5.74202	7.13387	WRKY33_152
ChrC	22373	22510	138	22387	16	8.85068	4.88072	4.75208	WRKY33_153
ChrC	22561	22639	79	22584	15	9.38275	5.37043	5.22217	WRKY33_154
ChrC	22922	22961	40	22952	14	7.36019	4.39738	3.503	WRKY33_155
ChrC	23129	23383	255	23256	16	9.86013	5.44309	5.63254	WRKY33_156
ChrC	24076	24481	406	24286	19	11.4002	5.6833	7.03225	WRKY33_157
ChrC	24574	24929	356	24873	20	13.34	6.51454	8.86502	WRKY33_158
ChrC	24976	25273	298	25097	17	10.6351	5.67538	6.33203	WRKY33_159
ChrC	25446	25522	77	25492	14	7.44365	4.44427	3.57112	WRKY33_160
ChrC	25585	25813	229	25636	20	12.0965	5.84787	7.68396	WRKY33_161
ChrC	26049	26929	881	26326	20	12.0965	5.84787	7.68396	WRKY33_162
ChrC	27523	27567	45	27555	12	6.12763	4.00562	2.48901	WRKY33_163
ChrC	28071	28194	124	28151	15	8.18646	4.69054	4.18421	WRKY33_164
ChrC	28243	28297	55	28260	12	5.58732	3.69415	2.03454	WRKY33_165
ChrC	28351	28498	148	28481	17	9.4259	5.01246	5.25694	WRKY33_166
ChrC	28639	28692	54	28673	17	9.71451	5.16782	5.4963	WRKY33_167
ChrC	28761	28982	222	28957	20	13.3119	6.49916	8.83823	WRKY33_168
ChrC	29057	29283	227	29160	19	11.4002	5.6833	7.03225	WRKY33_169
ChrC	29567	29617	51	29603	15	8.55588	4.8972	4.5001	WRKY33_170
ChrC	29701	29774	74	29747	16	9.43445	5.20328	5.2621	WRKY33_171
ChrC	29872	30020	149	29941	19	11.5104	5.74202	7.13387	WRKY33_172
ChrC	31119	31184	66	31150	12	6.31435	4.11495	2.64016	WRKY33_173
ChrC	31401	31472	72	31406	11	5.73498	3.92174	2.16094	WRKY33_174
ChrC	31660	31878	219	31853	17	9.52054	5.0632	5.33062	WRKY33_175
ChrC	31925	32032	108	32012	13	6.41132	4.01942	2.70801	WRKY33_176
ChrC	32236	32476	241	32449	18	10.1954	5.23843	5.93168	WRKY33_177
ChrC	32579	32675	97	32650	18	10.2945	5.29093	6.02248	WRKY33_178
ChrC	32735	33128	394	33100	15	8.36788	4.79164	4.33868	WRKY33_179
ChrC	33253	33332	80	33270	15	8.55588	4.8972	4.5001	WRKY33_180
ChrC	33395	33572	178	33429	16	9.33283	5.14659	5.17581	WRKY33_181
ChrC	33635	33798	164	33742	15	8.55588	4.8972	4.5001	WRKY33_182
ChrC	33870	33907	38	33893	13	7.05252	4.38582	3.23617	WRKY33_183
ChrC	33969	34238	270	33986	14	7.44365	4.44427	3.57112	WRKY33_184
ChrC	34334	34529	196	34404	15	8.01123	4.59362	4.03545	WRKY33_185
ChrC	34578	34726	149	34692	14	7.68595	4.58134	3.77957	WRKY33_186
ChrC	34773	34810	38	34789	15	8.65832	4.95505	4.58939	WRKY33_187
ChrC	34866	34977	112	34896	16	9.59206	5.29164	5.39688	WRKY33_188
ChrC	35058	35117	60	35112	12	5.58732	3.69415	2.03454	WRKY33_189
ChrC	35167	35490	324	35277	24	16.7885	7.40712	12.228	WRKY33_190
ChrC	35553	36317	765	36285	23	14.9473	6.68327	10.4209	WRKY33_191
ChrC	36456	36583	128	36481	17	10.1206	5.38955	5.86612	WRKY33_192
ChrC	36646	37077	432	37040	17	10.2503	5.46111	5.98378	WRKY33_193
ChrC	37139	37177	39	37156	14	7.59923	4.53212	3.70622	WRKY33_194
ChrC	37364	37427	64	37422	13	6.48567	4.06138	2.76852	WRKY33_195
ChrC	37702	38028	327	37841	19	11.7362	5.86318	7.34874	WRKY33_196
ChrC	38127	38214	88	38184	12	5.65424	3.73231	2.09158	WRKY33_197
ChrC	38377	38523	147	38439	16	8.94382	4.93167	4.83676	WRKY33_198
ChrC	38585	38709	125	38690	14	7.61508	4.54111	3.71759	WRKY33_199
ChrC	38791	38841	51	38837	11	5.4875	3.77383	1.95073	WRKY33_200
ChrC	38924	38968	45	38943	15	8.65247	4.95174	4.58375	WRKY33_201
ChrC	39042	39174	133	39157	15	8.01123	4.59362	4.03545	WRKY33_202
ChrC	39221	39305	85	39289	18	11.7588	6.09074	7.37079	WRKY33_203
ChrC	39363	39414	52	39382	16	9.43445	5.20328	5.2621	WRKY33_204
ChrC	39480	39542	63	39505	16	9.86013	5.44309	5.63254	WRKY33_205
ChrC	39680	39923	244	39717	17	9.81394	5.22177	5.58684	WRKY33_206
ChrC	40004	40042	39	40022	19	12.7436	6.41552	8.29706	WRKY33_207
ChrC	40139	40177	39	40156	15	7.92582	4.54664	3.9732	WRKY33_208
ChrC	40334	40440	107	40348	11	5.54803	3.80987	2.00286	WRKY33_209
ChrC	40574	40932	359	40663	19	12.5025	6.28161	8.06818	WRKY33_210
ChrC	41035	41137	103	41069	21	14.1699	6.73365	9.66324	WRKY33_211
ChrC	41418	41756	339	41581	20	13.1808	6.42758	8.71656	WRKY33_212
ChrC	41806	41885	80	41861	13	6.8779	4.28505	3.09445	WRKY33_213
ChrC	41984	42047	64	42013	14	8.12417	4.83263	4.13073	WRKY33_214
ChrC	42266	42309	44	42294	18	10.3952	5.34448	6.11318	WRKY33_215
ChrC	42357	42549	193	42514	17	9.33276	4.96272	5.17581	WRKY33_216
ChrC	42961	43031	71	42972	14	7.11835	4.26248	3.29175	WRKY33_217
ChrC	43313	43435	123	43378	14	7.36019	4.39738	3.503	WRKY33_218
ChrC	43488	43538	51	43506	18	10.3952	5.34448	6.11318	WRKY33_219
ChrC	43767	43865	99	43841	16	9.13494	5.03684	5.00435	WRKY33_220
ChrC	43919	44004	86	43924	14	7.5286	4.49217	3.6456	WRKY33_221
ChrC	44417	44507	91	44498	14	7.27818	4.35148	3.43078	WRKY33_222
ChrC	44733	44788	56	44752	14	7.5286	4.49217	3.6456	WRKY33_223
ChrC	44937	45039	103	45008	17	9.52054	5.0632	5.33062	WRKY33_224
ChrC	45294	45574	281	45553	21	13.9845	6.63341	9.48211	WRKY33_225
ChrC	45645	45819	175	45781	14	7.68932	4.58325	3.78227	WRKY33_226
ChrC	45930	45976	47	45966	17	9.71451	5.16782	5.4963	WRKY33_227
ChrC	46056	46139	84	46082	18	10.1954	5.23843	5.93168	WRKY33_228
ChrC	46578	46778	201	46664	18	10.6014	5.45492	6.30325	WRKY33_229
ChrC	46927	47087	161	47076	19	11.8558	5.92771	7.45626	WRKY33_230
ChrC	47615	47723	109	47651	18	11.2636	5.81543	6.9086	WRKY33_231
ChrC	48056	48258	203	48213	25	18.8311	8.23827	14.234	WRKY33_232
ChrC	48358	48468	111	48446	17	9.4259	5.01246	5.25694	WRKY33_233
ChrC	48772	48857	86	48783	13	6.63834	4.14798	2.88545	WRKY33_234
ChrC	49166	49245	80	49225	16	9.03856	4.9837	4.91882	WRKY33_235
ChrC	49294	49366	73	49322	14	6.88846	4.1356	3.09866	WRKY33_236
ChrC	49493	49982	490	49953	24	16.3508	7.17753	11.7986	WRKY33_237
ChrC	50038	50238	201	50055	21	13.8337	6.55235	9.33387	WRKY33_238
ChrC	50326	50483	158	50347	20	12.4402	6.02912	8.00742	WRKY33_239
ChrC	50531	51300	770	50771	19	11.4002	5.6833	7.03225	WRKY33_240
ChrC	51740	51780	41	51772	14	7.88429	4.69454	3.94142	WRKY33_241
ChrC	51836	52046	211	51852	14	8.04201	4.78519	4.06179	WRKY33_242
ChrC	52156	52240	85	52163	13	7.21899	4.48255	3.38152	WRKY33_243
ChrC	52370	52451	82	52437	17	9.33276	4.96272	5.17581	WRKY33_244
ChrC	52534	52618	85	52599	16	9.33283	5.14659	5.17581	WRKY33_245
ChrC	52714	53231	518	52845	22	14.8957	6.88799	10.3703	WRKY33_246
ChrC	53358	53460	103	53426	17	10.6657	5.69257	6.36243	WRKY33_247
ChrC	53675	54156	482	53716	20	12.0965	5.84787	7.68396	WRKY33_248
ChrC	54362	54501	140	54387	14	7.27818	4.35148	3.43078	WRKY33_249
ChrC	54589	54762	174	54616	14	7.11835	4.26248	3.29175	WRKY33_250
ChrC	54826	54863	38	54855	14	8.16924	4.85871	4.17369	WRKY33_251
ChrC	55042	55109	68	55073	14	7.44365	4.44427	3.57112	WRKY33_252
ChrC	55216	55307	92	55287	17	10.9103	5.83045	6.59021	WRKY33_253
ChrC	56300	56378	79	56313	11	5.69492	3.8977	2.1292	WRKY33_254
ChrC	56868	56930	63	56886	13	5.92465	3.74833	2.32309	WRKY33_255
ChrC	57024	57217	194	57107	17	9.71451	5.16782	5.4963	WRKY33_256
ChrC	57355	57667	313	57617	15	7.51924	4.32548	3.63997	WRKY33_257
ChrC	57714	57799	86	57756	15	8.65247	4.95174	4.58375	WRKY33_258
ChrC	57924	57974	51	57942	12	6.1579	4.02329	2.51501	WRKY33_259
ChrC	58129	58431	303	58163	16	9.23301	5.09112	5.09446	WRKY33_260
ChrC	58545	58623	79	58576	17	9.71451	5.16782	5.4963	WRKY33_261
ChrC	58710	58884	175	58761	19	11.5104	5.74202	7.13387	WRKY33_262
ChrC	58989	59189	201	59165	18	10.0019	5.1365	5.76274	WRKY33_263
ChrC	59282	59332	51	59299	17	10.4207	5.55561	6.13752	WRKY33_264
ChrC	59397	59482	86	59414	19	12.0999	6.06036	7.68723	WRKY33_265
ChrC	59542	59652	111	59633	18	10.0979	5.18697	5.84468	WRKY33_266
ChrC	59717	60070	354	59850	21	13.2674	6.25163	8.79725	WRKY33_267
ChrC	60165	60484	320	60410	18	10.1954	5.23843	5.93168	WRKY33_268
ChrC	60541	60670	130	60642	16	8.94382	4.93167	4.83676	WRKY33_269
ChrC	60811	61265	455	61020	16	8.669	4.78191	4.59295	WRKY33_270
ChrC	61379	61566	188	61474	20	12.2093	5.90706	7.79224	WRKY33_271
ChrC	61782	61862	81	61833	16	9.13805	5.03856	5.00687	WRKY33_272
ChrC	62164	62235	72	62216	13	5.92465	3.74833	2.32309	WRKY33_273
ChrC	62289	62350	62	62316	14	7.11835	4.26248	3.29175	WRKY33_274
ChrC	62415	62501	87	62444	21	13.1467	6.18835	8.68372	WRKY33_275
ChrC	62645	62737	93	62715	13	6.71674	4.19269	2.9552	WRKY33_276
ChrC	62971	63172	202	63139	21	14.1797	6.739	9.67297	WRKY33_277
ChrC	63419	63517	99	63496	18	11.249	5.80739	6.89574	WRKY33_278
ChrC	63759	64138	380	63941	20	12.5585	6.09207	8.12158	WRKY33_279
ChrC	64236	64315	80	64288	13	6.83444	4.26008	3.05642	WRKY33_280
ChrC	64405	64664	260	64634	17	9.24109	4.91397	5.09549	WRKY33_281
ChrC	64737	64912	176	64822	26	17.9564	7.51868	13.3711	WRKY33_282
ChrC	64968	65515	548	65249	21	13.2674	6.25163	8.79725	WRKY33_283
ChrC	65562	65921	360	65644	22	14.4898	6.67226	9.97525	WRKY33_284
ChrC	66323	66867	545	66701	19	10.7746	5.35475	6.46522	WRKY33_285
ChrC	67021	67443	423	67316	19	11.2918	5.62577	6.93305	WRKY33_286
ChrC	67566	67658	93	67639	15	8.18646	4.69054	4.18421	WRKY33_287
ChrC	67850	68054	205	68037	15	7.75921	4.45552	3.83831	WRKY33_288
ChrC	68119	68586	468	68531	18	10.7072	5.51187	6.40051	WRKY33_289
ChrC	68680	68820	141	68753	16	9.01377	4.97007	4.8985	WRKY33_290
ChrC	68960	69088	129	69023	12	5.45689	3.62011	1.92826	WRKY33_291
ChrC	69576	69657	82	69580	11	4.92838	3.44521	1.52444	WRKY33_292
ChrC	69718	69812	95	69727	15	8.58211	4.91199	4.51754	WRKY33_293
ChrC	70224	70461	238	70231	18	10.8147	5.57002	6.50022	WRKY33_294
ChrC	70512	70620	109	70604	18	11.2165	5.78948	6.86517	WRKY33_295
ChrC	71095	71204	110	71113	16	9.43445	5.20328	5.2621	WRKY33_296
ChrC	71499	71749	251	71558	17	10.0055	5.32631	5.76625	WRKY33_297
ChrC	71799	71844	46	71823	15	8.17009	4.68145	4.17421	WRKY33_298
ChrC	71993	72067	75	71997	13	6.12632	3.8599	2.48803	WRKY33_299
ChrC	72133	72394	262	72261	15	7.84183	4.50062	3.90226	WRKY33_300
ChrC	72453	73262	810	73212	20	12.5585	6.09207	8.12158	WRKY33_301
ChrC	73759	73929	171	73793	21	13.5146	6.38216	9.03372	WRKY33_302
ChrC	73977	74053	77	74031	17	9.71451	5.16782	5.4963	WRKY33_303
ChrC	74413	74450	38	74436	15	8.0981	4.64157	4.10651	WRKY33_304
ChrC	74708	74812	105	74799	13	6.60552	4.12932	2.86457	WRKY33_305
ChrC	75039	75419	381	75283	21	12.7959	6.00596	8.34815	WRKY33_306
ChrC	75471	75712	242	75502	20	11.7687	5.67719	7.37855	WRKY33_307
ChrC	76044	76124	81	76070	15	8.56751	4.90376	4.51112	WRKY33_308
ChrC	76179	76292	114	76260	12	6.09708	3.98781	2.46647	WRKY33_309
ChrC	76367	76453	87	76435	17	9.61673	5.11497	5.41519	WRKY33_310
ChrC	76625	76792	168	76764	14	6.74135	4.05513	2.97633	WRKY33_311
ChrC	77061	77209	149	77133	18	10.8147	5.57002	6.50022	WRKY33_312
ChrC	77283	77339	57	77318	13	6.41132	4.01942	2.70801	WRKY33_313
ChrC	77484	77619	136	77560	14	7.60253	4.53399	3.70935	WRKY33_314
ChrC	77833	78096	264	77988	17	9.81394	5.22177	5.58684	WRKY33_315
ChrC	78570	78668	99	78652	15	7.84183	4.50062	3.90226	WRKY33_316
ChrC	78783	79086	304	78926	17	9.61673	5.11497	5.41519	WRKY33_317
ChrC	79567	79687	121	79596	21	13.1467	6.18835	8.68372	WRKY33_318
ChrC	80027	80109	83	80048	18	10.7072	5.51187	6.40051	WRKY33_319
ChrC	80165	80237	73	80178	14	7.36019	4.39738	3.503	WRKY33_320
ChrC	80529	80656	128	80649	12	5.58732	3.69415	2.03454	WRKY33_321
ChrC	80893	80958	66	80922	14	7.11835	4.26248	3.29175	WRKY33_322
ChrC	81116	81166	51	81150	12	5.52155	3.65675	1.97831	WRKY33_323
ChrC	81592	81702	111	81627	14	7.88429	4.69454	3.94142	WRKY33_324
ChrC	81870	81907	38	81888	12	5.26932	3.51445	1.76927	WRKY33_325
ChrC	81995	82037	43	82030	15	7.84183	4.50062	3.90226	WRKY33_326
ChrC	82395	82458	64	82424	16	8.40735	4.64097	4.37178	WRKY33_327
ChrC	82515	82669	155	82636	17	9.4259	5.01246	5.25694	WRKY33_328
ChrC	83051	83150	100	83064	14	7.22435	4.32143	3.38683	WRKY33_329
ChrC	83214	83263	50	83235	18	10.4975	5.39914	6.20606	WRKY33_330
ChrC	83707	83812	106	83749	17	10.3578	5.52066	6.08183	WRKY33_331
ChrC	111067	111418	352	111395	25	19.3498	8.52109	14.7483	WRKY33_332
ChrC	112175	112232	58	112215	14	8.26801	4.91602	4.25594	WRKY33_333
ChrC	112546	112823	278	112666	21	12.911	6.06555	8.45806	WRKY33_334
ChrC	112947	113084	138	112970	17	9.81394	5.22177	5.58684	WRKY33_335
ChrC	113171	113211	41	113190	16	8.669	4.78191	4.59295	WRKY33_336
ChrC	113267	113304	38	113278	14	7.49137	4.47116	3.61634	WRKY33_337
ChrC	113352	113489	138	113365	14	7.36019	4.39738	3.503	WRKY33_338
ChrC	113587	113634	48	113620	12	5.52155	3.65675	1.97831	WRKY33_339
ChrC	115126	115506	381	115302	20	11.8763	5.73296	7.4755	WRKY33_340
ChrC	115575	115784	210	115751	21	13.5146	6.38216	9.03372	WRKY33_341
ChrC	115842	115909	68	115872	16	8.75909	4.83081	4.67129	WRKY33_342
ChrC	115960	116149	190	116102	22	14.23	6.5358	9.72188	WRKY33_343
ChrC	116201	116274	74	116226	18	10.0979	5.18697	5.84468	WRKY33_344
ChrC	116381	116428	48	116413	14	7.31376	4.37137	3.46493	WRKY33_345
ChrC	116841	117007	167	116990	18	10.8442	5.58605	6.52759	WRKY33_346
ChrC	117062	117166	105	117068	13	6.57922	4.11438	2.84438	WRKY33_347
ChrC	117235	117283	49	117259	16	9.03856	4.9837	4.91882	WRKY33_348
ChrC	117339	117427	89	117380	15	8.23122	4.71542	4.22375	WRKY33_349
ChrC	117782	117915	134	117808	14	6.96382	4.17705	3.15879	WRKY33_350
ChrC	117966	118081	116	118053	18	11.4567	5.92225	7.08507	WRKY33_351
ChrC	118677	118849	173	118772	14	6.66955	4.01606	2.91477	WRKY33_352
ChrC	118919	119059	141	118975	17	9.61673	5.11497	5.41519	WRKY33_353
ChrC	119118	119472	355	119139	19	11.2918	5.62577	6.93305	WRKY33_354
ChrC	119778	119935	158	119799	19	10.7746	5.35475	6.46522	WRKY33_355
ChrC	120038	120157	120	120128	16	8.669	4.78191	4.59295	WRKY33_356
ChrC	120621	120768	148	120747	14	6.96382	4.17705	3.15879	WRKY33_357
ChrC	120982	121042	61	121014	13	6.12632	3.8599	2.48803	WRKY33_358
ChrC	121095	121177	83	121168	13	6.66631	4.16391	2.91272	WRKY33_359
ChrC	121359	121403	45	121369	16	8.669	4.78191	4.59295	WRKY33_360
ChrC	121624	121766	143	121735	19	11.6224	5.80197	7.24259	WRKY33_361
ChrC	122008	122072	65	122031	15	8.18646	4.69054	4.18421	WRKY33_362
ChrC	122405	122497	93	122416	14	7.47653	4.46279	3.6024	WRKY33_363
ChrC	122683	123058	376	122966	15	7.75921	4.45552	3.83831	WRKY33_364
ChrC	123298	123375	78	123343	18	10.0979	5.18697	5.84468	WRKY33_365
ChrC	123445	123599	155	123466	14	7.19758	4.30652	3.36132	WRKY33_366
ChrC	123747	123890	144	123780	19	11.08	5.51414	6.74537	WRKY33_367
ChrC	123960	124057	98	123982	16	8.85068	4.88072	4.75208	WRKY33_368
ChrC	124503	124729	227	124532	20	12.2093	5.90706	7.79224	WRKY33_369
ChrC	124805	125060	256	124860	21	12.911	6.06555	8.45806	WRKY33_370
ChrC	125141	125280	140	125270	15	8.01123	4.59362	4.03545	WRKY33_371
ChrC	125337	125537	201	125502	20	11.8763	5.73296	7.4755	WRKY33_372
ChrC	125599	126052	454	125686	25	17.3826	7.46988	12.8109	WRKY33_373
ChrC	126143	126204	62	126151	13	6.058	3.82197	2.43425	WRKY33_374
ChrC	126465	126568	104	126486	17	9.24109	4.91397	5.09549	WRKY33_375
ChrC	126827	126909	83	126889	17	9.4259	5.01246	5.25694	WRKY33_376
ChrC	126983	127160	178	127102	18	10.4975	5.39914	6.20606	WRKY33_377
ChrC	127296	127364	69	127360	13	6.60845	4.13098	2.86457	WRKY33_378
ChrC	127515	127584	70	127538	13	6.19579	3.89858	2.54361	WRKY33_379
ChrC	127805	127991	187	127909	19	10.9767	5.45996	6.6503	WRKY33_380
ChrM	9284	9389	106	9358	31	48.4657	22.925	42.6026	WRKY33_381
ChrM	9510	9553	44	9532	11	13.7863	8.65346	9.28823	WRKY33_382
ChrM	9732	9786	55	9761	14	18.3979	10.786	13.8059	WRKY33_383
ChrM	9903	10177	275	10082	18	24.9815	13.6528	20.2782	WRKY33_384
ChrM	10841	10878	38	10858	8	9.01029	6.28561	4.89535	WRKY33_385
ChrM	10943	10988	46	10966	11	13.6684	8.59688	9.17747	WRKY33_386
ChrM	11461	11521	61	11490	34	50.6474	23.2741	44.6487	WRKY33_387
ChrM	361536	361639	104	361580	31	48.4657	22.925	42.6026	WRKY33_388
ChrM	361722	361775	54	361749	18	25.1355	13.7257	20.4292	WRKY33_389
ChrM	362196	362249	54	362218	29	45.675	21.9628	40.002	WRKY33_390
ChrM	362367	362524	158	362491	39	58.8509	25.9774	52.2782	WRKY33_391
ChrM	362743	362800	58	362768	22	33.3271	17.1629	28.3377	WRKY33_392
ChrM	363234	363274	41	363261	7	8.78361	6.10235	4.69514	WRKY33_393

## Sheet: Sheet2
name	start	end	width	strand	annotation	geneChr	geneStart	geneEnd	geneLength	geneId	transcriptId	distanceToTSS
WRKY33__1	7599744	7599791	48	*	Promoter	Chr1	7592664	7600590	7927	AT1G21650	AT1G21650.1	799
WRKY33__2	8608367	8608404	38	*	Promoter	Chr1	8608058	8608763	706	AT1G24270	AT1G24270.1	359
WRKY33__3	10547159	10547196	38	*	Promoter	Chr1	10546594	10548140	1547	AT1G30070	AT1G30070.2	944
WRKY33__4	24018273	24018317	45	*	Exon (AT1G64625.3/AT1G64625, exon 5 of 7)	Chr1	24019490	24022310	2821	AT1G64628	AT1G64628.1	-1173
WRKY33__5	24927844	24927905	62	*	Promoter	Chr1	24927613	24928803	1191	AT1G66810	AT1G66810.1	898
WRKY33__6	1056	1093	38	*	Promoter	Chr2	1025	2810	1786	AT2G01008	AT2G01008.1	31
WRKY33__7	1896	1933	38	*	Promoter	Chr2	1025	2810	1786	AT2G01008	AT2G01008.1	871
WRKY33__8	9951	10132	182	*	Promoter	Chr2	9648	9767	120	AT2G01023	AT2G01023.1	-184
WRKY33__9	3617648	3617685	38	*	Promoter	Chr2	3618058	3626460	8403	AT2G08986	AT2G08986.1	-373
WRKY33__10	6783829	6783866	38	*	Promoter	Chr2	6778957	6783018	4062	AT2G15540	AT2G15540.1	-811
WRKY33__11	7930410	7930447	38	*	Exon (AT2G18220.1/AT2G18220, exon 8 of 12)	Chr2	7928024	7931851	3828	AT2G18220	AT2G18220.1	2386
WRKY33__12	12600293	12600337	45	*	Promoter	Chr2	12600914	12602556	1643	AT2G29350	AT2G29350.1	-577
WRKY33__13	13211248	13211293	46	*	Promoter	Chr2	13208906	13211085	2180	AT2G31040	AT2G31040.1	-163
WRKY33__14	15023259	15023298	40	*	Promoter	Chr2	15023084	15023254	171	AT2G35736	AT2G35736.1	-5
WRKY33__15	19341468	19342507	1040	*	Exon (AT2G47090.2/AT2G47090, exon 8 of 8)	Chr2	19341306	19344310	3005	AT2G47090	AT2G47090.1	1803
WRKY33__16	19342658	19342853	196	*	Exon (AT2G47090.2/AT2G47090, exon 8 of 8)	Chr2	19341306	19344310	3005	AT2G47090	AT2G47090.1	1457
WRKY33__17	19343106	19343148	43	*	Exon (AT2G47090.2/AT2G47090, exon 6 of 8)	Chr2	19341306	19344310	3005	AT2G47090	AT2G47090.1	1162
WRKY33__18	19343406	19343583	178	*	Promoter	Chr2	19341306	19344310	3005	AT2G47090	AT2G47090.1	727
WRKY33__19	19343680	19343982	303	*	Promoter	Chr2	19341306	19344310	3005	AT2G47090	AT2G47090.1	328
WRKY33__20	19344139	19344297	159	*	Promoter	Chr2	19341306	19344310	3005	AT2G47090	AT2G47090.1	13
WRKY33__21	3382395	3382439	45	*	Exon (AT3G10810.1/AT3G10810, exon 4 of 5)	Chr3	3381848	3384509	2662	AT3G10810	AT3G10810.1	2070
WRKY33__22	3533497	3533567	71	*	Exon (AT3G11280.2/AT3G11280, exon 2 of 2)	Chr3	3533255	3534806	1552	AT3G11280	AT3G11280.2	1239
WRKY33__23	3534149	3534265	117	*	Promoter	Chr3	3533255	3534806	1552	AT3G11280	AT3G11280.2	541
WRKY33__24	3760791	3760830	40	*	Downstream (<1kb)	Chr3	3758452	3760378	1927	AT3G11900	AT3G11900.1	2339
WRKY33__25	3862948	3862993	46	*	Promoter	Chr3	3860285	3863050	2766	AT3G12120	AT3G12120.1	57
WRKY33__26	5715613	5715675	63	*	Exon (AT3G16785.1/AT3G16785, exon 12 of 20)	Chr3	5711082	5719023	7942	AT3G16785	AT3G16785.1	4531
WRKY33__27	7822359	7822417	59	*	Exon (AT3G22170.1/AT3G22170, exon 8 of 8)	Chr3	7817857	7818985	1129	AT3G22160	AT3G22160.1	-3374
WRKY33__28	7822640	7822695	56	*	Exon (AT3G22170.1/AT3G22170, exon 6 of 8)	Chr3	7822018	7825884	3867	AT3G22170	AT3G22170.1	3189
WRKY33__29	7822804	7822859	56	*	Exon (AT3G22170.1/AT3G22170, exon 5 of 8)	Chr3	7822018	7825884	3867	AT3G22170	AT3G22170.1	3025
WRKY33__30	7822945	7823004	60	*	Exon (AT3G22170.1/AT3G22170, exon 4 of 8)	Chr3	7822018	7825884	3867	AT3G22170	AT3G22170.1	2880
WRKY33__31	7823380	7823972	593	*	Exon (AT3G22170.1/AT3G22170, exon 2 of 8)	Chr3	7822018	7825884	3867	AT3G22170	AT3G22170.1	1912
WRKY33__32	7824028	7824068	41	*	Exon (AT3G22170.1/AT3G22170, exon 2 of 8)	Chr3	7822018	7825884	3867	AT3G22170	AT3G22170.1	1816
WRKY33__33	7824161	7824997	837	*	Promoter	Chr3	7822018	7825884	3867	AT3G22170	AT3G22170.1	887
WRKY33__34	7825049	7825124	76	*	Promoter	Chr3	7822018	7825884	3867	AT3G22170	AT3G22170.1	760
WRKY33__35	7825184	7825258	75	*	Promoter	Chr3	7822018	7825884	3867	AT3G22170	AT3G22170.1	626
WRKY33__36	7825335	7825406	72	*	Promoter	Chr3	7822018	7825884	3867	AT3G22170	AT3G22170.1	478
WRKY33__37	10188137	10188191	55	*	Downstream (<1kb)	Chr3	10185765	10186537	773	AT3G27503	AT3G27503.1	-1600
WRKY33__38	11895362	11895407	46	*	Distal Intergenic	Chr3	11890759	11891432	674	AT3G30250	AT3G30250.1	-3930
WRKY33__39	13591967	13592017	51	*	Distal Intergenic	Chr3	13601800	13606148	4349	AT3G33058	AT3G33058.1	-9783
WRKY33__40	14197376	14197415	40	*	Promoter	Chr3	14197677	14199484	1808	AT3G41768	AT3G41768.1	-262
WRKY33__41	14199571	14199611	41	*	Promoter	Chr3	14199753	14199916	164	AT3G41979	AT3G41979.1	-142
WRKY33__42	14201480	14201520	41	*	Distal Intergenic	Chr3	14199753	14199916	164	AT3G41979	AT3G41979.1	1727
WRKY33__43	14202322	14202360	39	*	Distal Intergenic	Chr3	14199753	14199916	164	AT3G41979	AT3G41979.1	2569
WRKY33__44	14299392	14299432	41	*	Promoter	Chr3	14298241	14298883	643	AT3G42130	AT3G42130.1	-509
WRKY33__45	16799554	16799611	58	*	Promoter	Chr3	16799249	16800514	1266	AT3G45755	AT3G45755.1	305
WRKY33__46	17085191	17085242	52	*	Intron (AT3G46420.1/AT3G46420, intron 9 of 12)	Chr3	17087594	17088753	1160	AT3G46430	AT3G46430.1	-2352
WRKY33__47	18079733	18079770	38	*	Exon (AT3G48770.1/AT3G48770, exon 5 of 8)	Chr3	18075794	18078291	2498	AT3G48760	AT3G48760.1	3939
WRKY33__48	19335454	19335491	38	*	Intron (AT3G52140.2/AT3G52140, intron 8 of 28)	Chr3	19332898	19341657	8760	AT3G52140	AT3G52140.1	2556
WRKY33__49	19870679	19870716	38	*	Promoter	Chr3	19867379	19871651	4273	AT3G53590	AT3G53590.1	935
WRKY33__50	1542817	1542854	38	*	Exon (AT4G03470.1/AT4G03470, exon 2 of 3)	Chr4	1542059	1544283	2225	AT4G03470	AT4G03470.1	1429
WRKY33__51	5412486	5412523	38	*	Exon (AT4G08510.1/AT4G08510, exon 4 of 5)	Chr4	5410296	5413453	3158	AT4G08510	AT4G08510.1	2190
WRKY33__52	6274679	6274716	38	*	Distal Intergenic	Chr4	6270241	6273241	3001	AT4G10030	AT4G10030.1	-1438
WRKY33__53	7872971	7873008	38	*	Exon (AT4G13550.1/AT4G13550, exon 12 of 17)	Chr4	7869874	7870750	877	AT4G13540	AT4G13540.1	3097
WRKY33__54	8431760	8431797	38	*	Promoter	Chr4	8430207	8431945	1739	AT4G14716	AT4G14716.1	148
WRKY33__55	10990581	10990618	38	*	Promoter	Chr4	10989952	10991709	1758	AT4G20360	AT4G20360.1	629
WRKY33__56	15769839	15769887	49	*	Intron (AT4G32700.2/AT4G32700, intron 4 of 25)	Chr4	15767317	15779697	12381	AT4G32700	AT4G32700.2	2522
WRKY33__57	15828902	15828939	38	*	Promoter	Chr4	15828228	15831485	3258	AT4G32810	AT4G32810.1	674
WRKY33__58	16304651	16304749	99	*	Promoter	Chr4	16304124	16304196	73	AT4G34035	AT4G34035.1	527
WRKY33__59	16305083	16305202	120	*	Promoter	Chr4	16304124	16304196	73	AT4G34035	AT4G34035.1	959
WRKY33__60	16305335	16305392	58	*	Exon (AT4G34040.1/AT4G34040, exon 5 of 7)	Chr4	16304124	16304196	73	AT4G34035	AT4G34035.1	1211
WRKY33__61	16305762	16305799	38	*	Exon (AT4G34040.1/AT4G34040, exon 4 of 7)	Chr4	16304124	16304196	73	AT4G34035	AT4G34035.1	1638
WRKY33__62	16305939	16305978	40	*	Exon (AT4G34040.1/AT4G34040, exon 3 of 7)	Chr4	16304124	16304196	73	AT4G34035	AT4G34035.1	1815
WRKY33__63	16306040	16306736	697	*	Exon (AT4G34040.1/AT4G34040, exon 3 of 7)	Chr4	16304124	16304196	73	AT4G34035	AT4G34035.1	1916
WRKY33__64	16306787	16306836	50	*	Exon (AT4G34040.1/AT4G34040, exon 3 of 7)	Chr4	16304280	16308679	4400	AT4G34040	AT4G34040.1	1843
WRKY33__65	16306884	16306931	48	*	Exon (AT4G34040.1/AT4G34040, exon 3 of 7)	Chr4	16304280	16308679	4400	AT4G34040	AT4G34040.1	1748
WRKY33__66	16307019	16307202	184	*	Exon (AT4G34040.1/AT4G34040, exon 3 of 7)	Chr4	16304280	16308679	4400	AT4G34040	AT4G34040.1	1477
WRKY33__67	16307256	16307305	50	*	Exon (AT4G34040.1/AT4G34040, exon 3 of 7)	Chr4	16304280	16308679	4400	AT4G34040	AT4G34040.1	1374
WRKY33__68	16307360	16307478	119	*	Exon (AT4G34040.1/AT4G34040, exon 3 of 7)	Chr4	16304280	16308679	4400	AT4G34040	AT4G34040.1	1201
WRKY33__69	16701641	16701701	61	*	Exon (AT4G35090.2/AT4G35090, exon 4 of 7)	Chr4	16700342	16703286	2945	AT4G35090	AT4G35090.2	1585
WRKY33__70	16702126	16702168	43	*	Exon (AT4G35090.2/AT4G35090, exon 4 of 7)	Chr4	16700342	16703286	2945	AT4G35090	AT4G35090.2	1118
WRKY33__71	16702701	16702738	38	*	Promoter	Chr4	16700342	16703286	2945	AT4G35090	AT4G35090.2	548
WRKY33__72	18411331	18411379	49	*	Promoter	Chr4	18411265	18411338	74	AT4G39672	AT4G39672.1	66
WRKY33__73	3896590	3896627	38	*	Promoter	Chr5	3896950	3897408	459	AT5G12070	AT5G12070.1	781
WRKY33__74	5736862	5737444	583	*	Exon (AT5G17420.1/AT5G17420, exon 12 of 12)	Chr5	5736630	5741465	4836	AT5G17420	AT5G17420.1	4021
WRKY33__75	5737528	5737874	347	*	Exon (AT5G17420.1/AT5G17420, exon 11 of 12)	Chr5	5736630	5741465	4836	AT5G17420	AT5G17420.1	3591
WRKY33__76	5737973	5738160	188	*	Exon (AT5G17420.1/AT5G17420, exon 10 of 12)	Chr5	5736630	5741465	4836	AT5G17420	AT5G17420.1	3305
WRKY33__77	5738256	5738473	218	*	Exon (AT5G17420.1/AT5G17420, exon 9 of 12)	Chr5	5736630	5741465	4836	AT5G17420	AT5G17420.1	2992
WRKY33__78	5738551	5738767	217	*	Exon (AT5G17420.1/AT5G17420, exon 8 of 12)	Chr5	5736630	5741465	4836	AT5G17420	AT5G17420.1	2698
WRKY33__79	5738833	5739107	275	*	Exon (AT5G17420.1/AT5G17420, exon 7 of 12)	Chr5	5736630	5741465	4836	AT5G17420	AT5G17420.1	2358
WRKY33__80	5739183	5739544	362	*	Exon (AT5G17420.1/AT5G17420, exon 6 of 12)	Chr5	5736630	5741465	4836	AT5G17420	AT5G17420.1	1921
WRKY33__81	5739615	5739891	277	*	Exon (AT5G17420.1/AT5G17420, exon 5 of 12)	Chr5	5736630	5741465	4836	AT5G17420	AT5G17420.1	1574
WRKY33__82	5739968	5740073	106	*	Exon (AT5G17420.1/AT5G17420, exon 4 of 12)	Chr5	5736630	5741465	4836	AT5G17420	AT5G17420.1	1392
WRKY33__83	5740326	5740607	282	*	Promoter	Chr5	5736630	5741465	4836	AT5G17420	AT5G17420.1	858
WRKY33__84	5740727	5740940	214	*	Promoter	Chr5	5736630	5741465	4836	AT5G17420	AT5G17420.1	525
WRKY33__85	5741335	5741402	68	*	Promoter	Chr5	5736630	5741465	4836	AT5G17420	AT5G17420.1	63
WRKY33__86	5854734	5854777	44	*	Promoter	Chr5	5852498	5853999	1502	AT5G17730	AT5G17730.1	-735
WRKY33__87	6219146	6219185	40	*	Exon (AT5G18650.1/AT5G18650, exon 5 of 12)	Chr5	6217912	6220702	2791	AT5G18650	AT5G18650.1	1234
WRKY33__88	6219582	6219619	38	*	Exon (AT5G18650.1/AT5G18650, exon 8 of 12)	Chr5	6217912	6220702	2791	AT5G18650	AT5G18650.1	1670
WRKY33__89	6219748	6219822	75	*	Exon (AT5G18650.1/AT5G18650, exon 9 of 12)	Chr5	6217912	6220702	2791	AT5G18650	AT5G18650.1	1836
WRKY33__90	6219935	6219972	38	*	Exon (AT5G18650.1/AT5G18650, exon 10 of 12)	Chr5	6217912	6220702	2791	AT5G18650	AT5G18650.1	2023
WRKY33__91	15122973	15123010	38	*	Downstream (<1kb)	Chr5	15121438	15121836	399	AT5G37960	AT5G37960.1	1535
WRKY33__92	15921063	15921100	38	*	Intron (AT5G39770.1/AT5G39770, intron 24 of 31)	Chr5	15919241	15927549	8309	AT5G39770	AT5G39770.1	6449
WRKY33__93	16231759	16231796	38	*	Intron (AT5G40520.1/AT5G40520, intron 3 of 4)	Chr5	16231254	16234308	3055	AT5G40520	AT5G40520.1	2512
WRKY33__94	16290106	16290143	38	*	Promoter	Chr5	16290711	16291583	873	AT5G40690	AT5G40690.1	-568
WRKY33__95	20971728	20971765	38	*	Intron (AT5G51630.3/AT5G51630, intron 4 of 8)	Chr5	20970030	20974916	4887	AT5G51630	AT5G51630.1	1698
WRKY33__96	24799408	24799445	38	*	Promoter	Chr5	24799878	24800680	803	AT5G61710	AT5G61710.1	-433
