# Supplementary material for: Genome-wide (ChIP-seq) identification of target genes regulated by WRKY33 during submergence stress in Arabidopsis
Source: BMC Genom Data. 2021 May 24;22:16. doi: 10.1186/s12863-021-00972-5 (PMC8142642; doi:10.1186/s12863-021-00972-5)
Supplement: Supplementary file 4 — Additional file 4. The putative function of the target gene WRKY33. And primers used in this study. [file 12863_2021_972_MOESM4_ESM.xlsx]

## Sheet: GO
GO	Type	Function	P	InGO	Percent
GO:0008150	biological_process	biological_process	9.2e-13	24	0.242424
GO:0055114	biological_process	oxidation-reduction process	7.18e-08	9	0.0909091
GO:0006412	biological_process	translation	2.36e-06	7	0.0707071
GO:0008610	biological_process	lipid biosynthetic process	4.73e-05	2	0.020202
GO:0006414	biological_process	translational elongation	9.1e-05	5	0.0505051
GO:0018230	biological_process	peptidyl-L-cysteine S-palmitoylation	0.00010397	2	0.020202
GO:0006612	biological_process	protein targeting to membrane	0.000171432	2	0.020202
GO:0051321	biological_process	meiotic cell cycle	0.000437442	2	0.020202
GO:0031347	biological_process	regulation of defense response	0.000490394	2	0.020202
GO:0010400	biological_process	rhamnogalacturonan I side chain metabolic process	0.00118833	1	0.010101
GO:0010636	biological_process	positive regulation of mitochondrial fusion	0.00118833	1	0.010101
GO:0048312	biological_process	intracellular distribution of mitochondria	0.00118833	1	0.010101
GO:0097468	biological_process	programmed cell death in response to reactive oxygen species	0.00118833	1	0.010101
GO:1901485	biological_process	positive regulation of transcription factor catabolic process	0.00118833	1	0.010101
GO:1902749	biological_process	regulation of cell cycle G2/M phase transition	0.00118833	1	0.010101
GO:0006511	biological_process	ubiquitin-dependent protein catabolic process	0.00128348	3	0.030303
GO:0006355	biological_process	regulation of transcription, DNA-templated	0.00158584	5	0.0505051
GO:0043161	biological_process	proteasome-mediated ubiquitin-dependent protein catabolic process	0.0016664	2	0.020202
GO:0048017	biological_process	inositol lipid-mediated signaling	0.00178198	1	0.010101
GO:0090063	biological_process	positive regulation of microtubule nucleation	0.00178198	1	0.010101
GO:1990067	biological_process	intrachromosomal DNA recombination	0.00178198	1	0.010101
GO:2000011	biological_process	regulation of adaxial/abaxial pattern formation	0.00178198	1	0.010101
GO:0006990	biological_process	positive regulation of transcription from RNA polymerase II promoter involved in unfolded protein response	0.00237527	1	0.010101
GO:0016124	biological_process	xanthophyll catabolic process	0.00237527	1	0.010101
GO:0031573	biological_process	intra-S DNA damage checkpoint	0.00237527	1	0.010101
GO:0033566	biological_process	gamma-tubulin complex localization	0.00237527	1	0.010101
GO:0033614	biological_process	chloroplast proton-transporting ATP synthase complex assembly	0.00237527	1	0.010101
GO:0050982	biological_process	detection of mechanical stimulus	0.00237527	1	0.010101
GO:0090058	biological_process	metaxylem development	0.00237527	1	0.010101
GO:1901347	biological_process	negative regulation of secondary cell wall biogenesis	0.00237527	1	0.010101
GO:0006654	biological_process	phosphatidic acid biosynthetic process	0.00296821	1	0.010101
GO:0031647	biological_process	regulation of protein stability	0.00296821	1	0.010101
GO:0051511	biological_process	negative regulation of unidimensional cell growth	0.00296821	1	0.010101
GO:0048366	biological_process	leaf development	0.00322535	2	0.020202
GO:0035627	biological_process	ceramide transport	0.00356081	1	0.010101
GO:0070125	biological_process	mitochondrial translational elongation	0.00356081	1	0.010101
GO:0120009	biological_process	intermembrane lipid transfer	0.00356081	1	0.010101
GO:1901601	biological_process	strigolactone biosynthetic process	0.00356081	1	0.010101
GO:0016042	biological_process	lipid catabolic process	0.00408296	2	0.020202
GO:0009408	biological_process	response to heat	0.00418408	2	0.020202
GO:0006552	biological_process	leucine catabolic process	0.00474495	1	0.010101
GO:0006555	biological_process	methionine metabolic process	0.00474495	1	0.010101
GO:0051415	biological_process	microtubule nucleation by interphase microtubule organizing center	0.00474495	1	0.010101
GO:0061158	biological_process	3'-UTR-mediated mRNA destabilization	0.00474495	1	0.010101
GO:0016567	biological_process	protein ubiquitination	0.00490125	3	0.030303
GO:0006796	biological_process	phosphate-containing compound metabolic process	0.0053365	1	0.010101
GO:0006820	biological_process	anion transport	0.0053365	1	0.010101
GO:0009648	biological_process	photoperiodism	0.0059277	1	0.010101
GO:0016121	biological_process	carotene catabolic process	0.0059277	1	0.010101
GO:0019509	biological_process	L-methionine salvage from methylthioadenosine	0.0059277	1	0.010101
GO:0071446	biological_process	cellular response to salicylic acid stimulus	0.0059277	1	0.010101
GO:0032259	biological_process	methylation	0.00650803	2	0.020202
GO:0043043	biological_process	peptide biosynthetic process	0.00651855	1	0.010101
GO:0031122	biological_process	cytoplasmic microtubule organization	0.00710906	1	0.010101
GO:0000712	biological_process	resolution of meiotic recombination intermediates	0.00769922	1	0.010101
GO:0000727	biological_process	double-strand break repair via break-induced replication	0.00769922	1	0.010101
GO:0007140	biological_process	male meiotic nuclear division	0.00769922	1	0.010101
GO:0042753	biological_process	positive regulation of circadian rhythm	0.00769922	1	0.010101
GO:1900425	biological_process	negative regulation of defense response to bacterium	0.00828903	1	0.010101
GO:0009051	biological_process	pentose-phosphate shunt, oxidative branch	0.00887849	1	0.010101
GO:0009887	biological_process	animal organ morphogenesis	0.00946761	1	0.010101
GO:0006986	biological_process	response to unfolded protein	0.0100564	1	0.010101
GO:0018119	biological_process	peptidyl-cysteine S-nitrosylation	0.0100564	1	0.010101
GO:1900057	biological_process	positive regulation of leaf senescence	0.0100564	1	0.010101
GO:0030968	biological_process	endoplasmic reticulum unfolded protein response	0.0106448	1	0.010101
GO:1901371	biological_process	regulation of leaf morphogenesis	0.0112329	1	0.010101
GO:0006468	biological_process	protein phosphorylation	0.0117412	3	0.030303
GO:0009970	biological_process	cellular response to sulfate starvation	0.0118206	1	0.010101
GO:0010223	biological_process	secondary shoot formation	0.0118206	1	0.010101
GO:0042273	biological_process	ribosomal large subunit biogenesis	0.0118206	1	0.010101
GO:0048229	biological_process	gametophyte development	0.0118206	1	0.010101
GO:2000031	biological_process	regulation of salicylic acid mediated signaling pathway	0.0118206	1	0.010101
GO:0019941	biological_process	modification-dependent protein catabolic process	0.012408	1	0.010101
GO:0045893	biological_process	positive regulation of transcription, DNA-templated	0.0125193	2	0.020202
GO:0006636	biological_process	unsaturated fatty acid biosynthetic process	0.012995	1	0.010101
GO:0060320	biological_process	rejection of self pollen	0.012995	1	0.010101
GO:0071365	biological_process	cellular response to auxin stimulus	0.012995	1	0.010101
GO:0006006	biological_process	glucose metabolic process	0.0135817	1	0.010101
GO:0002213	biological_process	defense response to insect	0.0141681	1	0.010101
GO:0009933	biological_process	meristem structural organization	0.0141681	1	0.010101
GO:0055085	biological_process	transmembrane transport	0.0151443	2	0.020202
GO:0034976	biological_process	response to endoplasmic reticulum stress	0.0153398	1	0.010101
GO:0051302	biological_process	regulation of cell division	0.0153398	1	0.010101
GO:0007165	biological_process	signal transduction	0.0154188	2	0.020202
GO:0007568	biological_process	aging	0.0159251	1	0.010101
GO:0010017	biological_process	red or far-red light signaling pathway	0.0159251	1	0.010101
GO:0009833	biological_process	plant-type primary cell wall biogenesis	0.01651	1	0.010101
GO:0006261	biological_process	DNA-dependent DNA replication	0.0170947	1	0.010101
GO:0009409	biological_process	response to cold	0.0173026	2	0.020202
GO:0008219	biological_process	cell death	0.0176789	1	0.010101
GO:0010089	biological_process	xylem development	0.0188465	1	0.010101
GO:0051225	biological_process	spindle assembly	0.0188465	1	0.010101
GO:2000028	biological_process	regulation of photoperiodism, flowering	0.0194297	1	0.010101
GO:0006310	biological_process	DNA recombination	0.0211774	1	0.010101
GO:0006995	biological_process	cellular response to nitrogen starvation	0.0217593	1	0.010101
GO:0009832	biological_process	plant-type cell wall biogenesis	0.0223409	1	0.010101
GO:0030244	biological_process	cellulose biosynthetic process	0.0235029	1	0.010101
GO:2000022	biological_process	regulation of jasmonic acid mediated signaling pathway	0.0240834	1	0.010101
GO:0015995	biological_process	chlorophyll biosynthetic process	0.0246636	1	0.010101
GO:0016310	biological_process	phosphorylation	0.0282996	2	0.020202
GO:0006260	biological_process	DNA replication	0.0287152	1	0.010101
GO:0003333	biological_process	amino acid transmembrane transport	0.0292927	1	0.010101
GO:0009926	biological_process	auxin polar transport	0.0292927	1	0.010101
GO:0016579	biological_process	protein deubiquitination	0.0292927	1	0.010101
GO:0009853	biological_process	photorespiration	0.0298698	1	0.010101
GO:0010218	biological_process	response to far red light	0.0298698	1	0.010101
GO:0009585	biological_process	red, far-red light phototransduction	0.0321748	1	0.010101
GO:0009867	biological_process	jasmonic acid mediated signaling pathway	0.0321748	1	0.010101
GO:0000278	biological_process	mitotic cell cycle	0.0333253	1	0.010101
GO:0009834	biological_process	plant-type secondary cell wall biogenesis	0.0356222	1	0.010101
GO:0009640	biological_process	photomorphogenesis	0.0361956	1	0.010101
GO:0009965	biological_process	leaf morphogenesis	0.0384857	1	0.010101
GO:0042542	biological_process	response to hydrogen peroxide	0.0396287	1	0.010101
GO:0030001	biological_process	metal ion transport	0.0401998	1	0.010101
GO:0048316	biological_process	seed development	0.0419108	1	0.010101
GO:0006869	biological_process	lipid transport	0.0487249	1	0.010101
GO:0009624	biological_process	response to nematode	0.0492905	1	0.010101
