# Supplementary material for: Genome-wide (ChIP-seq) identification of target genes regulated by WRKY33 during submergence stress in Arabidopsis
Source: BMC Genom Data. 2021 May 24;22:16. doi: 10.1186/s12863-021-00972-5 (PMC8142642; doi:10.1186/s12863-021-00972-5)
Supplement: Supplementary file 5 — Additional file 5. Primers used in this study. Primers used for vector construction and gene expression analysis. [file 12863_2021_972_MOESM5_ESM.xlsx]

## Sheet: Sheet1
List of Primer Sequences Used in This Study.
Primer name	Primer sequences (5' - 3')
Overexpression construction
WRKY33-FLAG-F	GACGATGACGATAAGTCTAGAATGGCTGCTTCTTTTCTTAC
WRKY33-FLAG-R	TTTGCGGAGTACCCGGGTACCTCAGGGCATAAACGAATCG
QPCR analysis
At2G35736 -F	TGGGAATATTCAGAAGCTGCTTC
At2G35736 -R	TTGGTGAGCTTCCGGATATTG
At1G66810 -F	GTCTACTGTTACAGATCTAGCTTGCGT
At1G66810 -R	AAGCTTGCGGCGAACTCTTCTTG
At2G47090 -F	ATCTCTCTCTGGGTTTCTCCTGAGA
At2G47090 -R	CCACAAGATCCGTAACCAACCCA
At3g12120 -F	TGCAGGTGGAAGAATGCCGGTT
At3g12120 -R	TTCTTCAGATCTCCCACCGAGA
